# Supplementary material for: Antibody-Directed Glucocorticoid Targeting to CD163 in M2-type Macrophages Attenuates Fructose-Induced Liver Inflammatory Changes
Source: Mol Ther Methods Clin Dev. 2016 Dec 24;4:50–61. doi: 10.1016/j.omtm.2016.11.004 (PMC5363319; doi:10.1016/j.omtm.2016.11.004)
Supplement: Table S5. GeneBank Accession Numbers [file mmc2.xls]

## Sheet: Assay
Target	Forward Primer	Reverse Primer	GenBank	Design RefSeq	Blast Hits	Gene Symbol	Gene Full Name	GO Function
A2m	CCCGAAGGTCTAGAGAACGAA	GGGCTATCAGTTCAGATACCTCA	GenBank:BA012488.2	NM_012488.2	NM_012488	A2m	alpha-2-macroglobulin	endopeptidase inhibitor activity|enzyme binding|growth factor binding|interleukin- binding|interleukin- binding|peptidase inhibitor activity|protease binding|serine-type endopeptidase inhibitor activity|serine-type endopeptidase inhibitor activity|tumor necrosis factor binding
Abca1	TCTGCTACAGGCTGATGTCA	CCATTACACAGACTGGCCAAA	GenBank:BA178095.2	NM_178095.2	NM_178095	Abca1	ATP-binding cassette, subfamily A (ABC1), member 1	ATP binding|ATP binding|ATPase activity coupled to transmembrane movement of substances|ATPase activity coupled to transmembrane movement of substances|anion transmembrane transporter activity|anion transmembrane transporter activity|apolipoprotein A-I binding|apolipoprotein A-I binding|apolipoprotein A-I receptor activity|apolipoprotein A-I receptor activity|apolipoprotein binding|cholesterol tr…
Abcg1	TGGTCAACAACCCTCCTGTTA	ATCAGGGACACCACTTGGAA	GenBank:BA053502.1	NM_053502.1	NM_053502	Abcg1	ATP-binding cassette, subfamily G (WHITE), member 1	ADP binding|ADP binding|ATP binding|ATP binding|cholesterol transporter activity|cholesterol transporter activity|glycoprotein transporter activity|glycoprotein transporter activity|phospholipid transporter activity|phospholipid transporter activity|protein heterodimerization activity|protein heterodimerization activity|protein homodimerization activity|protein homodimerization activity|sterol-tr…
Acaca	CTTTGTGCCCACAGTCATCA	GCTTCCATAGCGCATTACCA	GenBank:BA022193.1	NM_022193.1	NM_022193	Acaca	acetyl-CoA carboxylase alpha	ATP binding|ATP binding|acetyl-CoA carboxylase activity|acetyl-CoA carboxylase activity|acetyl-CoA carboxylase activity|acetyl-CoA carboxylase activity|biotin binding|biotin carboxylase activity|kinase binding|metal ion binding
Acadl	GCAAGAAGCTACATAAGATGGGAA	CACTAGCTGGCAATCGAACA	GenBank:BA012819.1	NM_012819.1	NM_012819	Acadl	acyl-CoA dehydrogenase, long chain	nucleotide binding|nucleoside binding|purine nucleoside binding|acyl-CoA dehydrogenase activity|long-chain-acyl-CoA dehydrogenase activity|electron carrier activity|purine nucleotide binding|adenyl nucleotide binding|cofactor binding|FAD binding|coenzyme binding
Acly	TGCTCGACTATGCACTGGAA	CGATGAAACCATCCACGTTCA	GenBank:BA016987.2	NM_016987.2	NM_016987|NM_001111095	Acly	ATP citrate lyase	nucleotide binding magnesium ion binding nucleoside binding purine nucleoside binding ATP citrate synthase activity succinate-CoA ligase activity succinate-CoA ligase (ADP-forming) activity ATP binding CoA-ligase activity ligase activity forming carbon-sulfur bonds acid-thiol ligase activity purine nucleotide binding adenyl nucleotide binding ribonucleotide binding purine ribonucleotide binding a…
Acox1	CTTGTTTGAGTGGGCCAAGAA	GGCTTCAAGTGCTTGTGGTA	GenBank:BA017340.2	NM_017340.2	NM_017340	Acox1	acyl-CoA oxidase 1, palmitoyl	nucleotide binding|nucleoside binding|purine nucleoside binding|acyl-CoA dehydrogenase activity|acyl-CoA oxidase activity|electron carrier activity|oxidoreductase activity acting on the CH-CH group of donors oxygen as acceptor|purine nucleotide binding|adenyl nucleotide binding|cofactor binding|FAD binding|coenzyme binding
Acsl5	GATACAAGCCATCGCAGGAC	ACAGGCTAACTCGGAGATGAC	GenBank:BA053607.1	NM_053607.1	NM_053607	Acsl5	acyl-CoA synthetase long-chain family member 5	ATP binding|catalytic activity|long-chain fatty acid-CoA ligase activity|long-chain fatty acid-CoA ligase activity
Acsm3	AACTGCCTACCGGATGCTTA	GCACTCACACAGTGCTTCAA	GenBank:BA033231.1	NM_033231.1	NM_033231	Acsm3	acyl-CoA synthetase medium-chain family member 3	nucleotide binding|magnesium ion binding|nucleoside binding|purine nucleoside binding|ATP binding|fatty-acid ligase activity|ligase activity forming carbon-sulfur bonds|acid-thiol ligase activity|purine nucleotide binding|adenyl nucleotide binding|ribonucleotide binding|purine ribonucleotide binding|adenyl ribonucleotide binding|ion binding|cation binding|metal ion binding|butyrate-CoA ligase act…
Adipor1	ATTCCTGAGCGCTTCTTTCC	CACCACCAGGACATGGAAAA	GenBank:BA207587.1	NM_207587.1	NM_207587	Adipor1	adiponectin receptor 1	adiponectin binding|hormone binding|hormone binding|identical protein binding|identical protein binding|protein heterodimerization activity|protein heterodimerization activity|protein kinase binding|protein kinase binding|receptor activity|receptor activity
Adipor2	CGGTGTACTGCCACTCAGAA	ACTTCCCATGATCAGAAGAGCAA	GenBank:BA001037979.1	NM_001037979.1	NM_001037979	Adipor2	adiponectin receptor 2	adiponectin binding|hormone binding|identical protein binding|identical protein binding|protein heterodimerization activity|protein heterodimerization activity|receptor activity|receptor activity
Akt1	AGAACTCTAGGCATCCCTTCC	GCGTACTCCATGACAAAGCA	GenBank:BA033230.2	NM_033230.2	NM_033230.2	Akt1	v-akt murine thymoma viral oncogene homolog 1	nucleotide binding|nucleoside binding|purine nucleoside binding|protein kinase activity|protein serine/threonine kinase activity|ATP binding|purine nucleotide binding|adenyl nucleotide binding|ribonucleotide binding|purine ribonucleotide binding|adenyl ribonucleotide binding
Apoa1	TCCTCCACTTTGGGCAAACA	TGTAGGCGACCAACAGTTGAA	GenBank:BA012738.1	NM_012738.1	NM_012738.1	Apoa1	apolipoprotein A-I	apolipoprotein A-I receptor binding|apolipoprotein A-I receptor binding|apolipoprotein receptor binding|beta-amyloid binding|beta-amyloid binding|cholesterol binding|cholesterol binding|cholesterol transporter activity|cholesterol transporter activity|cholesterol transporter activity|enzyme binding|enzyme binding|high-density lipoprotein particle binding|high-density lipoprotein particle binding|…
Apob	AACCCTCACGGTCTTTGGAA	GCTTCCAGTGTTGGCTCAAA	GenBank:BA019287.2	NM_019287.2	NM_019287	Apob	apolipoprotein B	lipid transporter activity
Apoc3	GCACAGGTGCCATGCA	GGCAGAGGCCAGGAGA	GenBank:BA012501.2	NM_012501.2	NM_001271053.1|NM_012501.2	Apoc3	apolipoprotein C-III	enzyme regulator activity|high-density lipoprotein particle receptor binding|high-density lipoprotein particle receptor binding|lipase inhibitor activity|lipase inhibitor activity|lipid transporter activity|phospholipid binding|phospholipid binding
Apoe	GGTGCAGACGCTTTCTGAC	CCGTCATAGTGTCCTCCATCA	GenBank:BA138828.3	NM_138828.3	NM_001270684|NM_138828|NM_001270681|NM_001270683|NM_001270682	Apoe	apolipoprotein E	antioxidant activity|antioxidant activity|beta-amyloid binding|beta-amyloid binding|beta-amyloid binding|cholesterol transporter activity|cholesterol transporter activity|heparin binding|heparin binding|hydroxyapatite binding|identical protein binding|lipid binding|lipid transporter activity|lipid transporter activity|lipoprotein particle binding|lipoprotein particle binding|low-density lipoprote…
Atp5c1	GAAGCCCATCTTCTCTTTCAGTAC	GCACGTCAGCATCAATGTCA	GenBank:BA053825.2	NM_053825.2	NM_053825	Atp5c1	ATP synthase, H+ transporting, mitochondrial F1 complex, gamma polypeptide 1	monovalent inorganic cation transmembrane transporter activity|hydrogen ion transmembrane transporter activity|primary active transmembrane transporter activity|P-P-bond-hydrolysis-driven transmembrane transporter activity|hydrolase activity acting on acid anhydrides catalyzing transmembrane movement of substances|ATPase activity|cation-transporting ATPase activity|inorganic cation transmembrane …
Casp3	AGTCTGACTGGAAAGCCGAAA	TCTGTCTCAATACCGCAGTCC	GenBank:BA012922.2	NM_012922.2	NM_012922.2	Casp3	caspase 3	endopeptidase activity|cysteine-type endopeptidase activity|enzyme inhibitor activity|protein kinase inhibitor activity|cyclin-dependent protein kinase inhibitor activity|peptidase activity|cysteine-type peptidase activity|cyclin-dependent protein kinase regulator activity|kinase regulator activity|kinase inhibitor activity|protein kinase regulator activity|protein serine/threonine kinase inhibit…
cd14	AACTCTGGCGTAGTCATAGCC	TGTCCTAGGAGCAAAGCCAAA	GenBank:BA021744.1	NM_021744.1	NM_021744	Cd14	CD14 molecule	lipopolysaccharide binding
cd163	GCCATAACTGCAGGCACAA	AGTTCACTCTGTGGGCTTCA	GenBank:BA001107887.1	NM_001107887.1	NM_001107887	Cd163	CD163 molecule	scavenger receptor activity
Cd36	ACACAACTCAGATACTGCTGTTC	CTTGCCAACTCACAGGTACAA	GenBank:BA031561.2	NM_031561.2	NM_031561	Cd36	CD36 molecule (thrombospondin receptor)	high-density lipoprotein particle binding|lipid binding|lipoprotein particle binding|lipoteichoic acid receptor activity|low-density lipoprotein particle binding|low-density lipoprotein receptor activity|oleic acid binding|protein binding|thrombospondin receptor activity|transforming growth factor beta binding
Cebpb	GAGCGGCTGCAGAAGAA	CAGCTGCTTGAACAAGTTCC	GenBank:BA024125.4	NM_024125.4	NM_024125	Cebpb	CCAAT/enhancer binding protein (C/EBP), beta	DNA binding|DNA binding|RNA polymerase II core promoter proximal region sequence-specific DNA binding transcription factor activity involved in positive regulation of transcription|RNA polymerase II core promoter proximal region sequence-specific DNA binding transcription factor activity involved in positive regulation of transcription|RNA polymerase II distal enhancer sequence-specific DNA bindi…
Cnbp	AGTGCTATTCCTGTGGGGAA	TGGCTACATGACCAGTTTCAC	GenBank:BA022598.1	NM_022598.1	NM_022598	Cnbp	CCHC-type zinc finger, nucleic acid binding protein	DNA binding|single-stranded DNA binding|RNA binding|single-stranded RNA binding|zinc ion binding|ion binding|cation binding|structure-specific DNA binding|metal ion binding|transition metal ion binding
col1a1	TTCAGGGAATGCCTGGTGAA	ACCTTTGGGACCAGCATCA	GenBank:BA053304.1	NM_053304.1	NM_053304	Col1a1	collagen, type I, alpha 1	structural molecule activity|extracellular matrix structural constituent|growth factor binding|platelet-derived growth factor binding
Cpt1a	TGCCTCTATGTGGTGTCCAA	AACCTCCATGGCTCAGACAA	GenBank:BA031559.2	NM_031559.2	NM_031559	Cpt1a	carnitine palmitoyltransferase 1a, liver	carnitine O-palmitoyltransferase activity|carnitine O-palmitoyltransferase activity|carnitine O-palmitoyltransferase activity|carnitine O-palmitoyltransferase activity|identical protein binding|protein binding
Cpt2	ACAGAAGCCTCTCTTGGATGAC	TTCCCAACGCCAGTCTCAAA	GenBank:BA012930.1	NM_012930.1	NM_012930	Cpt2	carnitine palmitoyltransferase 2	carnitine O-palmitoyltransferase activity|carnitine O-palmitoyltransferase activity|transferase activity transferring acyl groups
Crp	AGCTACTATGGTGTCTTCTGATCAC	GTAGCTGACACTCCGGGAAA	GenBank:BA017096.3	NM_017096.3	NM_017096	Crp	C-reactive protein, pentraxin-related	cholesterol binding|low-density lipoprotein particle binding|low-density lipoprotein particle binding|metal ion binding|protein binding|protein homodimerization activity
Cyp2e1	AGATATGGGCTCCTGATCCTCA	TGGCCCAATAACCCTGTCAA	GenBank:BA031543.1	NM_031543.1	NM_031543.1	Cyp2e1	cytochrome P450, family 2, subfamily e, polypeptide 1	iron ion binding|electron carrier activity|oxidoreductase activity acting on paired donors with incorporation or reduction of molecular oxygen reduced flavin or flavoprotein as one donor and incorporation of one atom of oxygen|heme binding|ion binding|cation binding|metal ion binding|tetrapyrrole binding|transition metal ion binding
Cyp7a1	GGATCCTGAAATCTACCCAGACC	GTCTTTGCTTTCCCGCTTTCA	GenBank:BA012942.2	NM_012942.2	NM_012942.2	Cyp7a1	cytochrome P450, family 7, subfamily a, polypeptide 1	iron ion binding|cholesterol -alpha-monooxygenase activity|steroid hydroxylase activity|electron carrier activity|heme binding|ion binding|cation binding|metal ion binding|tetrapyrrole binding|transition metal ion binding
Dgat2	AGATCACAGTGGGTGCGAAA	CAGCAGGTTGTGTGTCTTCAC	GenBank:BA001012345.1	NM_001012345.1	NM_001012345.1	Dgat2	diacylglycerol O-acyltransferase 2	acylglycerol O-acyltransferase activity|-acylglycerol O-acyltransferase activity|diacylglycerol O-acyltransferase activity|diacylglycerol O-acyltransferase activity|protein homodimerization activity|protein homodimerization activity|retinol O-fatty-acyltransferase activity
Fabp1	AGGCATAAAGTCCGTGACTGAA	TGACTCTCTTGTAGACGATGTCAC	GenBank:BA012556.2	NM_012556.2	NM_012556.2	Fabp1	fatty acid binding protein 1, liver	chromatin binding|fatty acid binding|lipid binding|selenium binding|carboxylic acid binding|monocarboxylic acid binding
Fabp3	GACTACGCTTACACGGGAACTA	TCGTAAGTCCGAGTGCTCAC	GenBank:BA024162.1	NM_024162.1	NM_024162.1	Fabp3	fatty acid binding protein 3, muscle and heart	cytoskeletal protein binding|cytoskeletal protein binding|fatty acid binding|fatty acid binding|icosatetraenoic acid binding|long-chain fatty acid transporter activity
Fabp5	AAGTGGCGTCTGGTGGAAA	TCTTCCTAAGAGCCAGCCCTA	GenBank:BA145878.1	NM_145878.1	NM_145878.1	Fabp5	fatty acid binding protein 5, epidermal	fatty acid binding|transporter activity
Fas	GTGCGCCTTCTGTGATGAA	CTTTGCACCTGCACTTGGTA	GenBank:BA139194.2	NM_139194.2	NM_139194	Fas	Fas cell surface death receptor
Fasn	GCCTTCCGTCACTTCCAGTTA	CCTCGGGTAAGGACGTTTACAA	GenBank:BA017332.1	NM_017332.1	NM_017332.1	Fasn	fatty acid synthase	hydroxyoctanoyl-[acyl-carrier-protein] dehydratase activity|-hydroxypalmitoyl-[acyl-carrier-protein] dehydratase activity|-oxoacyl-[acyl-carrier-protein] reductase (NADPH) activity|-oxoacyl-[acyl-carrier-protein] synthase activity|NADPH binding|[acyl-carrier-protein] S-acetyltransferase activity|[acyl-carrier-protein] S-malonyltransferase activity|drug binding|enoyl-[acyl-carrier-protein] reducta…
Foxa2	ATCCGACTGGAGCAGCTACTA	CTGGCGTTCATGTTGCTCAC	GenBank:BA012743.1	NM_012743.1	NM_012743.1	Foxa2	forkhead box A2	DNA binding|DNA binding bending|RNA polymerase II core promoter proximal region sequence-specific DNA binding|RNA polymerase II core promoter proximal region sequence-specific DNA binding|RNA polymerase II core promoter proximal region sequence-specific DNA binding|RNA polymerase II core promoter proximal region sequence-specific DNA binding transcription factor activity involved in positive regu…
Foxo1	TGGTGAAGAGTGTGCCCTAC	GGACAGATTGTGGCGAATTGAA	GenBank:BA001191846.2	NM_001191846.2	NM_001191846	Foxo1	forkhead box O1	DNA binding|DNA binding bending|RNA polymerase II core promoter proximal region sequence-specific DNA binding transcription factor activity involved in negative regulation of transcription|RNA polymerase II core promoter proximal region sequence-specific DNA binding transcription factor activity involved in negative regulation of transcription|protein phosphatase A binding|protein phosphatase A b…
G6pc	AGTGGTTGGAGACTGGTTCAA	GTGTCCAGGACCCACCAATA	GenBank:BA013098.2	NM_013098.2	NM_013098.2	G6pc	glucose-6-phosphatase, catalytic subunit	|glucose--phosphatase activity|phosphatase activity|carbohydrate phosphatase activity
G6pd	TCCTGCAGAAAGAACGCCTA	GGCTCCTCCCAATTGTTCCTA	GenBank:BA017006.2	NM_017006.2		G6pd	glucose-6-phosphate dehydrogenase	NADP binding|NADP binding|NADP binding|carbohydrate binding|glucose binding|glucose binding|glucose binding|glucose--phosphate dehydrogenase activity|glucose--phosphate dehydrogenase activity|glucose--phosphate dehydrogenase activity|glucose--phosphate dehydrogenase activity|protein homodimerization activity|protein homodimerization activity
Gck	TGGATGGCTCCGTGTACAA	GATTTCGCAGTTGGGTGTCA	GenBank:BA001270849.1	NM_001270849.1	NM_001270850.1|NM_012565.2|NM_001270849.1	Gck	glucokinase	ADP binding|ATP binding|ATP binding|ATP binding|fructokinase activity|glucokinase activity|glucokinase activity|glucokinase activity|glucose binding|glucose binding|glucose binding|glucose binding|magnesium ion binding|mannokinase activity|protein binding|protein phosphatase binding
Gk	TGGCAGAGACAAACCTGTGTA	TGTCTCTTAACCAGCGGATTACA	GenBank:BA024381.2	NM_024381.2	NM_024381.2	Gk	glycerol kinase
Got1	AACAAGAACACGCCCGTCTA	GTCTTTAAAACCAGCGGCAGAA	GenBank:BA012571.2	NM_012571.2	NM_012571	Got1	glutamic-oxaloacetic transaminase 1, soluble	L-aspartate:-oxoglutarate aminotransferase activity|phosphatidylserine decarboxylase activity|transaminase activity|transferase activity transferring nitrogenous groups|carboxy-lyase activity|vitamin binding|pyridoxal phosphate binding|cofactor binding|vitamin B binding
Gpt2	TCACTTTGCCTGGGAAGAGAA	AATCTGCAGTCCGGAGAGTAC	GenBank:BA001012057.1	NM_001012057.1	NM_001012057	Gpt2	glutamic pyruvate transaminase (alanine aminotransferase) 2	L-alanine:-oxoglutarate aminotransferase activity|transaminase activity|transferase activity transferring nitrogenous groups|vitamin binding|pyridoxal phosphate binding|alanine-oxo-acid transaminase activity|cofactor binding|vitamin B binding
Gsk3b	ACTACCAAATGGGCGAGACA	CCAGAGGTGGGTTACTTGACA	GenBank:BA032080.1	NM_032080.1	NM_032080	Gsk3b	glycogen synthase kinase 3 beta	ATP binding|NF-kappaB binding|NF-kappaB binding|RNA polymerase II transcription factor binding|RNA polymerase II transcription factor binding|beta-catenin binding|beta-catenin binding|identical protein binding|integrin binding|ionotropic glutamate receptor binding|kinase activity|kinase activity|p binding|p binding|protein binding|protein kinase A catalytic subunit binding|protein kinase A cataly…
Hmgcr	CGTCAGCTTGGGTCAAAGTA	ATGACGACAGTGCTGAAGAC	GenBank:BA013134.2	NM_013134.2	NM_013134.2	Hmgcr	3-hydroxy-3-methylglutaryl-CoA reductase	nucleotide binding|hydroxymethylglutaryl-CoA reductase (NADPH) activity|hydroxymethylglutaryl-CoA reductase activity|identical protein binding|protein homodimerization activity|protein dimerization activity|cofactor binding|NADP or NADPH binding|coenzyme binding
Hnf4a	CAGCAGCCTACCCTCCATTAA	CGAATGTCGCCATTGATCCC	GenBank:BA022180.2	NM_022180.2	NM_001270933|NM_001270931|NM_022180	Hnf4a	hepatocyte nuclear factor 4, alpha	DNA binding|DNA binding|RNA polymerase II activating transcription factor binding|RNA polymerase II activating transcription factor binding|RNA polymerase II core promoter proximal region sequence-specific DNA binding transcription factor activity involved in positive regulation of transcription|RNA polymerase II distal enhancer sequence-specific DNA binding transcription factor activity|RNA poly…
Ifng	TTACTGCCAAGGCACACTCA	GAGGCTCTTTCCTTCCATAGCA	GenBank:BA138880.2	NM_138880.2	NM_138880	Ifng	interferon gamma	cytokine activity|interferon-gamma receptor binding
Igf1	TCAGTTCGTGTGTGGACCAA	CTCCGAATGCTGGAGCCATA	GenBank:BA001082477.2	NM_001082477.2	NM_178866.4|NM_001082477.2|NM_001082479.1|NM_001082478.1	Igf1	insulin-like growth factor 1	insulin-like growth factor receptor binding|hormone activity|growth factor activity
Igfbp1	TCTGCCAAACTGCAACAAGAA	CCACTCCATGGGTAGACACA	GenBank:BA013144.1	NM_013144.1	NM_013144	Igfbp1	insulin-like growth factor binding protein 1	insulin-like growth factor binding|growth factor binding
Il10	GAAGCTGAAGACCCTCTGGATA	GCTCCACTGCCTTGCTTTTA	GenBank:BA012854.2	NM_012854.2	NM_012854	Il10	interleukin 10	cytokine activity
Il1b	GCAACTGTCCCTGAACTCAA	GTCTGTCAGCCTCAAAGAACA	GenBank:BA031512.2	NM_031512.2	NM_031512.2	Il1b	interleukin 1 beta	cytokine activity|interleukin- receptor binding|growth factor activity
Il6	TGTTCTCAGGGAGATCTTGGAAA	CAGTGCATCATCGCTGTTCA	GenBank:BA012589.1	NM_012589.1	NM_012589.1	Il6	interleukin 6	cytokine activity|interleukin- receptor binding|growth factor activity
Insr	AACGACATTGCCCTGAAGAC	AGACGTCCGGATGAAAGAGAA	GenBank:BA017071.2	NM_017071.2	NM_017071.2	Insr	insulin receptor	nucleotide binding|nucleoside binding|purine nucleoside binding|protein kinase activity|protein tyrosine kinase activity|transmembrane receptor protein tyrosine kinase activity|insulin receptor activity|ATP binding|peptide hormone binding|purine nucleotide binding|enzyme binding|kinase binding|protein kinase binding|phosphatase binding|protein phosphatase binding|protein domain specific binding|a…
Irs1	GCAACCAGAGGACCGTCAATA	CGTGAGGTCCTGGTTGTGAA	GenBank:BA012969.1	NM_012969.1		Irs1	insulin receptor substrate 1	SH domain binding|insulin receptor binding|insulin receptor binding|insulin receptor binding|insulin receptor binding|insulin-like growth factor receptor binding|insulin-like growth factor receptor binding|insulin-like growth factor receptor binding|insulin-like growth factor receptor binding|phosphatidylinositol -kinase binding|phosphatidylinositol -kinase binding|phosphatidylinositol -kinase bi…
Ldha	GATCTCGCGCACGCTAC	GCTGCCATCTTGGACTTTGAA	GenBank:BA017025.1	NM_017025.1	NM_017025	Ldha	lactate dehydrogenase A	lactate dehydrogenase activity|L-lactate dehydrogenase activity
Ldlr	CAGTGGCCAAATGGCATCAC	GGAGATGGAGTGGAGTTTGGAA	GenBank:BA175762.2	NM_175762.2	NM_175762	Ldlr	low density lipoprotein receptor	low-density lipoprotein receptor activity|calcium ion binding|lipoprotein binding|low-density lipoprotein binding|lipoprotein receptor activity|very-low-density lipoprotein receptor activity|very-low-density lipoprotein binding|ion binding|cation binding|metal ion binding
Lepr	ACAGGCAACACTGAAGGGAA	CCAGCACTCTATGTCCCAGTTTA	GenBank:BA012596.1	NM_012596.1	NM_012596.1	Lepr	leptin receptor	cytokine receptor activity|protein-hormone receptor activity|peptide hormone binding|cytokine binding|peptide binding|hormone binding
Lpl	CACTTCAACCACAGCAGCAA	TTTGGGCACCCAACTCTCATA	GenBank:BA012598.2	NM_012598.2	NM_012598	Lpl	lipoprotein lipase	apolipoprotein binding|apolipoprotein binding|heparin binding|heparin binding|lipoprotein lipase activity|lipoprotein lipase activity|receptor binding|receptor binding|triglyceride binding|triglyceride lipase activity
Mapk1	TTCCAACCTCCTGCTGAACA	CATGGTCTGGATCTGCAACAC	GenBank:BA053842.1	NM_053842.1	NM_053842.1	Mapk1	mitogen activated protein kinase 1	nucleotide binding|phosphotyrosine binding|nucleoside binding|purine nucleoside binding|protein kinase activity|protein serine/threonine kinase activity|MAP kinase activity|ATP binding|purine nucleotide binding|transcription regulator activity|adenyl nucleotide binding|ribonucleotide binding|purine ribonucleotide binding|adenyl ribonucleotide binding|protein phosphorylated amino acid binding|phos…
Mapk8	ATGGATTTGGAGGAGCGAAC	TGCTGAGAGCCATTGATCAC	GenBank:BA053829.1	NM_053829.1	NM_053829.1	Mapk8	mitogen-activated protein kinase 8	nucleotide binding|nucleoside binding|purine nucleoside binding|protein kinase activity|protein serine/threonine kinase activity|JUN kinase activity|MAP kinase activity|ATP binding|SAP kinase activity|purine nucleotide binding|adenyl nucleotide binding|ribonucleotide binding|purine ribonucleotide binding|adenyl ribonucleotide binding
Mlxipl	GGTGATGCGTGAATACCACAA	AGCCAGGAAATCCCCTTCC	GenBank:BA133552.1	NM_133552.1	NM_133552.1	Mlxipl	MLX interacting protein-like	DNA binding|DNA binding|carbohydrate response element binding|protein binding|protein dimerization activity|protein heterodimerization activity|protein homodimerization activity|protein kinase binding|sequence-specific DNA binding|sequence-specific DNA binding transcription factor activity|transcription factor binding
Mtor	ACACATGCTGCGTGTCTTCA	ACAGCTGGATCGCTGCTAAC	GenBank:BA019906.1	NM_019906.1	NM_019906	Mtor	mechanistic target of rapamycin (serine/threonine kinase)	nucleotide binding|nucleoside binding|purine nucleoside binding|protein kinase activity|protein serine/threonine kinase activity|ATP binding|purine nucleotide binding|adenyl nucleotide binding|ribonucleotide binding|purine ribonucleotide binding|adenyl ribonucleotide binding
Ndufb6	TACCTCTCTGGTTCGTCCACTA	CTTCGTGCCAACAATGGCATA	GenBank:BA001106646.1	NM_001106646.1	NM_001106646	Ndufb6	NADH dehydrogenase (ubiquinone) 1 beta subcomplex, 6
Nfkb1	CAAGGCAGCACTCCTTATCAAC	TGACAGGCTGTTGCTCATCA	GenBank:BA001276711.1	NM_001276711.1	NM_001276711	Nfkb1	nuclear factor of kappa light polypeptide gene enhancer in B-cells 1	DNA binding|double-stranded DNA binding|heat shock protein binding|nucleic acid binding transcription factor activity|protein binding|protein homodimerization activity|protein homodimerization activity|regulatory region DNA binding|sequence-specific DNA binding|sequence-specific DNA binding|sequence-specific DNA binding transcription factor activity|sequence-specific DNA binding transcription fac…
Nr1h2	ACAGCAAGGACGACTTCCA	GCATAGCCCGAGAGAACTCA	GenBank:BA031626.1	NM_031626.1	NM_031626	Nr1h2	nuclear receptor subfamily 1, group H, member 2	DNA binding|ligand-activated sequence-specific DNA binding RNA polymerase II transcription factor activity|ligand-activated sequence-specific DNA binding RNA polymerase II transcription factor activity|protein binding|retinoid X receptor binding|retinoid X receptor binding|retinoid X receptor binding|sequence-specific DNA binding|sequence-specific DNA binding transcription factor activity|sequenc…
Nr1h3	CCTGCATGCCTATGTCTCCA	GGAGGCTCACCAGCTTCATTA	GenBank:BA031627.2	NM_031627.2	NM_031627	Nr1h3	nuclear receptor subfamily 1, group H, member 3	DNA binding|transcription factor activity|steroid hormone receptor activity|ligand-dependent nuclear receptor activity|ecdysteroid hormone receptor activity|steroid binding|transcription factor binding|zinc ion binding|lipid binding|transcription regulator activity|nuclear hormone receptor binding|retinoic acid receptor binding|ion binding|cation binding|sequence-specific DNA binding|metal ion bi…
Nr1h4	AGAAATGGCTACCAGTCACGTA	TTCGTGGTCCAGTGTCTGAA	GenBank:BA021745.1	NM_021745.1	NM_021745	Nr1h4	nuclear receptor subfamily 1, group H, member 4	DNA binding|RNA polymerase II distal enhancer sequence-specific DNA binding|RNA polymerase II distal enhancer sequence-specific DNA binding|RNA polymerase II distal enhancer sequence-specific DNA binding transcription factor activity|RNA polymerase II distal enhancer sequence-specific DNA binding transcription factor activity|RNA polymerase II transcription factor binding transcription factor act…
Pck2	TATCCGGAAGCTCCCCAAGTA	TCACCGTCTTGCTTTCTACCC	GenBank:BA001108377.2	NM_001108377.2	NM_001108377	Pck2	phosphoenolpyruvate carboxykinase 2 (mitochondrial)	GTP binding|phosphoenolpyruvate carboxykinase (GTP) activity|phosphoenolpyruvate carboxykinase activity
Pdk4	CGCCTGTGATGGACAATTCA	TTGGCGTAGAGACGGGAAA	GenBank:BA053551.1	NM_053551.1	NM_053551.1	Pdk4	pyruvate dehydrogenase kinase, isozyme 4	two-component sensor activity|nucleotide binding|nucleoside binding|purine nucleoside binding|protein kinase activity|protein histidine kinase activity|protein serine/threonine/tyrosine kinase activity|pyruvate dehydrogenase (acetyl-transferring) kinase activity|ATP binding|phosphotransferase activity nitrogenous group as acceptor|purine nucleotide binding|adenyl nucleotide binding|ribonucleotide…
Pias1	CTGCTGGACGAACTGATCAAAC	GTGGTGTCAAGGCAAATGCA	GenBank:BA001106829.2	NM_001106829.2	NM_001106829	Pias1	protein inhibitor of activated STAT, 1	DNA binding|transcription cofactor activity|transcription corepressor activity|transcription factor binding|zinc ion binding|transcription repressor activity|transcription regulator activity|ion binding|cation binding|metal ion binding|transition metal ion binding
Pik3ca	AGCAGGAGAAGAAGGATGAGAC	CCCTGCAAAGCATCCATGAA	GenBank:BA133399.2	NM_133399.2	NM_133399	Pik3ca	phosphatidylinositol-4,5-bisphosphate 3-kinase, catalytic subunit alpha	nucleotide binding|lipid kinase activity|nucleoside binding|purine nucleoside binding|inositol or phosphatidylinositol kinase activity|ATP binding|-phosphatidylinositol--kinase activity|purine nucleotide binding|adenyl nucleotide binding|ribonucleotide binding|purine ribonucleotide binding|adenyl ribonucleotide binding|phosphoinositide -kinase activity|insulin receptor substrate binding|phosphati…
Pik3r1	CGAAGGCAACGAGAAGGAAA	GTCGATGATCTCGCTGATCC	GenBank:BA013005.1	NM_013005.1	NM_013005	Pik3r1	phosphoinositide-3-kinase, regulatory subunit 1 (alpha)	lipid kinase activity|inositol or phosphatidylinositol kinase activity|insulin receptor binding|insulin-like growth factor receptor binding|-phosphatidylinositol--kinase activity|kinase regulator activity|protein complex binding|phosphoinositide -kinase activity|phosphoinositide -kinase regulator activity|ErbB- class receptor binding|insulin receptor substrate binding
Pklr	ATGTGGATCGAAGGGTCCAA	CAATCACCAGATCACCCACAC	GenBank:BA012624.3	NM_012624.3	NM_012624	Pklr	pyruvate kinase, liver and RBC	ATP binding|magnesium ion binding|potassium ion binding|pyruvate kinase activity|pyruvate kinase activity
Ppa1	GAAGACAGATGGGAAAGGGATCA	TTGGCTGCATCAGGATCACA	GenBank:BA001100834.1	NM_001100834.1	NM_001100834	Ppa1	pyrophosphatase (inorganic) 1	inorganic diphosphatase activity|inorganic diphosphatase activity|magnesium ion binding|pyrophosphatase activity
Ppara	ACTCGCAGGAAAGACTAGCA	GTCTTCTCAGCCATGCACAA	GenBank:BA013196.1	NM_013196.1	NM_013196	Ppara	peroxisome proliferator activated receptor alpha	DNA binding|MDM/MDM family protein binding|NFAT protein binding|RNA polymerase II repressing transcription factor binding|RNA polymerase II repressing transcription factor binding|RNA polymerase II transcription factor binding transcription factor activity involved in positive regulation of transcription|drug binding|drug binding|ligand-activated sequence-specific DNA binding RNA polymerase II tr…
Ppard	TGTCAGTACTGCCGCTTCC	CCTCCGGCATCCTTCCAAA	GenBank:BA013141.2	NM_013141.2	NM_013141	Ppard	peroxisome proliferator-activated receptor delta	DNA binding|transcription factor activity|steroid hormone receptor activity|ligand-dependent nuclear receptor activity|icosanoid receptor activity|prostanoid receptor activity|prostaglandin receptor activity|fatty acid binding|enzyme activator activity|transcription factor binding|drug binding|zinc ion binding|lipid binding|prostacyclin receptor activity|transcription activator activity|transcrip…
Pparg	AGATGACAGTGACTTGGCCATA	TCGATGGGCTTCACGTTCA	GenBank:BA013124.3	NM_013124.3	NM_001145366|NM_001145367|NM_013124	Pparg	peroxisome proliferator-activated receptor gamma	DNA binding|chromatin binding|transcription factor activity|steroid hormone receptor activity|ligand-dependent nuclear receptor activity|fatty acid binding|zinc ion binding|lipid binding|transcription activator activity|transcription repressor activity|transcription regulator activity|carboxylic acid binding|monocarboxylic acid binding|ion binding|cation binding|sequence-specific DNA binding|meta…
Ppargc1a	GGTTCCCCATTTGAGAACAAGAC	AGGAGTCGTGGGAGGAGTTA	GenBank:BA031347.1	NM_031347.1	NM_031347	Ppargc1a	peroxisome proliferator-activated receptor gamma, coactivator 1 alpha	nucleotide binding|DNA binding|transcription cofactor activity|transcription coactivator activity|RNA binding|transcription factor binding|transcription activator activity|transcription regulator activity
Prkaa1	GCATATGCTGCAGGTAGATCC	GAAGGTCCTGCTTAAACCATTCA	GenBank:BA019142.1	NM_019142.1	NM_019142	Prkaa1	protein kinase, AMP-activated, alpha 1 catalytic subunit	nucleotide binding|magnesium ion binding|nucleoside binding|purine nucleoside binding|protein kinase activity|protein serine/threonine kinase activity|ATP binding|purine nucleotide binding|adenyl nucleotide binding|ribonucleotide binding|purine ribonucleotide binding|adenyl ribonucleotide binding|ion binding|cation binding|metal ion binding
Ptpn1	GAGGAAGCCCAGAGGAGCTATA	TCCCACACCATCTCCCAGAA	GenBank:BA012637.2	NM_012637.2	NM_012637	Ptpn1	protein tyrosine phosphatase, non-receptor type 1	phosphoprotein phosphatase activity|protein tyrosine phosphatase activity|phosphatase activity
Rbp4	CTGTGGACGAGAAGGGTCATA	CATGTCTGCACACACTTCCC	GenBank:BA013162.1	NM_013162.1	NM_013162	Rbp4	retinol binding protein 4, plasma	retinoid binding|lipid binding|retinal binding|isoprenoid binding|retinol binding|vitamin binding|retinol transporter activity|vitamin transporter activity
Ros1	GCTGGTGGAGTCATCAACAA	CTGGCATCGTGTCATCTGAA	GenBank:BA012874.1	NM_012874.1	NM_012874	Ros1	c-ros oncogene 1 , receptor tyrosine kinase	nucleotide binding|nucleoside binding|purine nucleoside binding|protein kinase activity|protein tyrosine kinase activity|transmembrane receptor protein tyrosine kinase activity|ATP binding|purine nucleotide binding|adenyl nucleotide binding|ribonucleotide binding|purine ribonucleotide binding|adenyl ribonucleotide binding
Rpl13a	CAAGGTTGTGCGGCTGAA	GTACTTCCACCCGACCTCAT	GenBank:BA173340.2	NM_173340.2	NM_173340	Rpl13a	ribosomal protein L13A	structural constituent of ribosome|structural molecule activity
Rxra	AGACATACGTGGAGGCAAACA	CTGCTTGTCTGCTGCTTGAC	GenBank:BA012805.2	NM_012805.2	NM_012805	Rxra	retinoid X receptor alpha	cis retinoic acid receptor activity|-cis retinoic acid receptor activity|DNA binding|chromatin DNA binding|chromatin DNA binding|double-stranded DNA binding|enzyme binding|enzyme binding|ligand-activated sequence-specific DNA binding RNA polymerase II transcription factor activity|protein binding|protein complex binding|protein domain specific binding|protein heterodimerization activity|protein h…
Scd1	TGAGAAGCTGGTGATGTTCCA	CCAGTGTGGGCAGGATGAA	GenBank:BA139192.2	NM_139192.2	NM_139192	Scd1	stearoyl-Coenzyme A desaturase 1	stearoyl-CoA -desaturase activity|iron ion binding|oxidoreductase activity acting on paired donors with oxidation of a pair of donors resulting in the reduction of molecular oxygen to two molecules of water|ion binding|cation binding|metal ion binding|transition metal ion binding
Serpine1	CCCATGATGGCTCAGAACAAC	GGCAGTTCCAGGATGTCGTA	GenBank:BA012620.1	NM_012620.1	NM_012620	Serpine1	serpin peptidase inhibitor, clade E (nexin, plasminogen activator inhibitor type 1), member 1	endopeptidase activity|serine-type endopeptidase activity|enzyme inhibitor activity|endopeptidase inhibitor activity|serine-type endopeptidase inhibitor activity|peptidase activity|serine-type peptidase activity|serine hydrolase activity|peptidase inhibitor activity|peptidase activity acting on L-amino acid peptides
Slc27a5	AGGCTTCTTCTACTTCCGAGAC	TCCACCTCTCGAGTGGATACA	GenBank:BA024143.2	NM_024143.2	NM_024143	Slc27a5	solute carrier family 27 (fatty acid transporter), member 5	ATP binding|cholate-CoA ligase activity|fatty acid transporter activity|fatty acid transporter activity|protein complex binding|very long-chain fatty acid-CoA ligase activity|very long-chain fatty acid-CoA ligase activity
Slc2a1	GCTGTGCTGTGCTCATGAC	GGCCACGATACTCAGATAGGAC	GenBank:BA138827.1	NM_138827.1	NM_138827	Slc2a1	solute carrier family 2 (facilitated glucose transporter), member 1	D-glucose transmembrane transporter activity|D-glucose transmembrane transporter activity|dehydroascorbic acid transporter activity|dehydroascorbic acid transporter activity|glucose transmembrane transporter activity|identical protein binding|identical protein binding|kinase binding|protein binding|protein self-association|protein self-association|sugar:hydrogen symporter activity|xenobiotic tran…
Slc2a2	GGTGTGATCAATGCACCTCA	TTCGGTCATCCAGAGGAACA	GenBank:BA012879.2	NM_012879.2	NM_012879	Slc2a2	solute carrier family 2 (facilitated glucose transporter), member 2	insulin receptor binding|glucose transmembrane transporter activity|monosaccharide transmembrane transporter activity|hexose transmembrane transporter activity|protein complex binding|dehydroascorbic acid transporter activity|sugar transmembrane transporter activity|vitamin transporter activity|D-glucose transmembrane transporter activity
Slc2a4	TCGTTGGCATGGGTTTCCA	AAGAAGCCAAGCAGGAGGAC	GenBank:BA012751.1	NM_012751.1	NM_012751.1	Slc2a4	solute carrier family 2 (facilitated glucose transporter), member 4	sugar:hydrogen symporter activity|glucose transmembrane transporter activity|hydrogen:glucose symporter activity|insulin-responsive hydrogen:glucose symporter activity|cation:sugar symporter activity|hexose:hydrogen symporter activity|monosaccharide transmembrane transporter activity|hexose transmembrane transporter activity|symporter activity|solute:cation symporter activity|solute:hydrogen symp…
Socs3	TCAGCTCCAAGAGCGAGTAC	TTACGGCACTCCAGTAGAATCC	GenBank:BA053565.1	NM_053565.1	NM_053565	Socs3	suppressor of cytokine signaling 3
Srebf1	GCACAGCAACCAGAAACTCA	AGCTGACACCAGGTCTTTCA	GenBank:BA001276707.1	NM_001276707.1	NM_001276708.1|NM_001276707.1	Srebf1	sterol regulatory element binding transcription factor 1	DNA binding|DNA binding|chromatin binding|chromatin binding|chromatin binding|protein complex binding|protein dimerization activity|protein kinase binding|protein kinase binding|sequence-specific DNA binding|sequence-specific DNA binding|sequence-specific DNA binding|sequence-specific DNA binding transcription factor activity|sequence-specific DNA binding transcription factor activity|sequence-sp…
Srebf2	GATATACCAGAATGCCGCAACC	CTGTACCTGCGAGGATGTCA	GenBank:BA001033694.1	NM_001033694.1	NM_001033694	Srebf2	sterol regulatory element binding transcription factor 2	DNA binding|transcription factor activity|transcription regulator activity|sequence-specific DNA binding
Stat3	GCACAACCTGCGAAGAATCA	CACAATCCGGGCAATTTCCA	GenBank:BA012747.2	NM_012747.2	NM_012747	Stat3	signal transducer and activator of transcription 3 (acute-phase response factor)	DNA binding|transcription factor activity|calcium ion binding|transcription factor binding|transcription activator activity|enzyme binding|kinase binding|protein kinase binding|transcription regulator activity|ion binding|cation binding|sequence-specific DNA binding|metal ion binding|protein dimerization activity
Tnf	CCACCACGCTCTTCTGTCTA	GAGGGAGCCCATTTGGGAA	GenBank:BA012675.3	NM_012675.3	NM_012675.3	Tnf	tumor necrosis factor	cytokine activity|tumor necrosis factor receptor binding|tumor necrosis factor receptor superfamily binding
Xbp1	CCTCCCCAGAACATCTTCCC	CAACTTGTCCAGAATGCCCAAA	GenBank:BA001004210.1	NM_001004210.1	NM_001004210	Xbp1	X-box binding protein 1	DNA binding|RNA polymerase II transcription factor binding|sequence-specific DNA binding|sequence-specific DNA binding RNA polymerase II transcription factor activity|sequence-specific DNA binding transcription factor activity|sequence-specific DNA binding transcription factor activity
